# Supplementary material for: The Composition, Antioxidant and Antibacterial Activity of Essential Oils from Five Species of the Magnoliaceae Family
Source: Molecules. 2024 Nov 1;29(21):5182. doi: 10.3390/molecules29215182 (PMC11547403; doi:10.3390/molecules29215182)
Supplement: Supplementary file 1 [file molecules-29-05182-s001.zip]

Archive with 8 entries (7 files):
- molecules-3274501-supplementary/
- molecules-3274501-supplementary/Supplementary Table S1 (Summary of all compounds).xlsx
- molecules-3274501-supplementary/Supplementary Table S2 (Compound Classification).xlsx
- molecules-3274501-supplementary/Supplementary Table S3 (Shared and unique compounds).xlsx
- molecules-3274501-supplementary/Supplementary Table S4(PLS_DA).xlsx
- molecules-3274501-supplementary/Supplementary Table S5(T-test).xlsx
- molecules-3274501-supplementary/Supplementary Table S6(Antioxidant Trends).xlsx
- molecules-3274501-supplementary/Supplementary Table S7(Antibacterial trends).xlsx
