# Supplementary material for: The Composition, Antioxidant and Antibacterial Activity of Essential Oils from Five Species of the Magnoliaceae Family
Source: Molecules. 2024 Nov 1;29(21):5182. doi: 10.3390/molecules29215182 (PMC11547403; doi:10.3390/molecules29215182)
Supplement: Supplementary file 1 [file molecules-29-05182-s001.zip › molecules-3274501-supplementary/Supplementary Table S1 (Summary of all compounds).xlsx]

## Sheet: Summary table
Michelia maudiae						Michelia hedyosperma						Michelia macclurei						Manglietia lucida						Manglietia conifera
NO	Compounds	MD1	MD2	MD3	MD4	MH1	MH2	MH3	MH4	MM1	MM2	MM3	MM4	ML1	ML2	ML3	ML4	MC1	MC2	MC3	MC4	Species
1	trans-Z-α-Bisabolene epoxide	0.00148563	0.000299152	0.000619525	0.00418986	0	0	0	0	0	0	0	0	0	0	0	0	0	0	0	0	Expoxide
2	1,4-Methanoazulen-7-ol,decahydro-1,5,5,8a-tetramethyl-, (1S,3aR,4S,7R,8aS)- (8CI,9CI)	0.00063688	0.000513123	0.000401842	0.000857496	0	0	0	0	0	0	0	0	0	0	0	0	0	0	0	0	OS
3	α-Terpineol	0	0	0	0	0	0	0	0	0.00277653	0.00237487	0.0014863	0.00314785	0	0	0	0	0	0	0	0	Alcohols
4	Ionone	0	0	0	0	0	0	0	0	0.000426616	0.000414163	0.00377448	0.000595445	0.00467106	0.0041269	0.00385496	0.00543696	0	0	0	0	OS
5	1,1,4a-trimethyl-3,4,4a,5,6,7-hexahydronaphthalen-2(1H)-one	0.00107899	0.000552863	0.000795215	0.00175411	0	0	0	0	0	0	0	0	0	0	0	0	0	0	0	0	Ketones
6	(1R)-3α-Vinyl-3-methyl-2β-(1-methylvinyl)-6β-isopropylcyclohexan-1β-ol	0	0	0	0	0	0	0	0	0.000251795	0.000189599	0.000212588	0.000298562	0	0	0	0	0	0	0	0	OS
7	3-Oxo-2-(2-pentynyl)cyclopentylacetic acid methyl ester	0	0	0	0	0	0	0	0	0	0	0	0	0.000543015	0.000534975	0.00456943	0.000669988	0	0	0	0	Esters
8	1,6-Dimethylhepta-1,3,5-triene	0	0	0	0	0	0	0	0	0	0	0	0	0.000637842	0.00424448	0.00417488	0.000796651	0	0	0	0	Hydrocarbons
9	δ-Elemene	0	0	0	0	0.00174726	0.0052565	0.00234785	0.000451585	0.000891377	0.000795627	0.000824879	0.000785585	0	0	0	0	0	0	0	0	SH
10	(-)-α-Cubebene	0	0	0	0	0.00362917	0.00714621	0.00421851	0.00136962	0.000931285	0.00085155	0.00118525	0.00110259	0.000886653	0.000615145	0.000952145	0.000793259	0	0	0	0	SH
11	α-Ylangene	0	0	0	0	0	0	0	0	0.000740999	0.000785259	0.00812855	0.000778522	0.0028312	0.00216356	0.00369512	0.00328465	0	0	0	0	SH
12	Cedrene	0	0	0	0	0.00115395	0.000592432	0.00322551	0.0022555	0	0	0	0	0	0	0	0	0.00121943	0.000195942	0.000569546	0.00236846	SH
13	α-Copaene	0.0155744	0.019753	0.00728245	0.0240855	0.0361324	0.0259523	0.0436956	0.0185215	0	0	0	0	0.0316133	0.0385874	0.0759645	0.0436985	0.00339448	0.0020746	0.000698559	0.00479851	SH
14	2-Methyl-4-[2',6',6'-trimethyl-1'-cyclohexen-1'-yl]-3-buten-1-ol	0	0	0	0	0	0	0	0	0.000264125	0.000289612	0.000258962	0.000224799	0	0	0	0	0	0	0	0	Alcohols
15	(-)-.β.-Bourbonene	0	0	0	0	0.00185355	0.00475369	0.00105286	0.00271562	0	0	0	0	0	0	0	0	0	0	0	0	SH
16	β-Elemene	0	0	0	0	0.010828	0.0295222	0.0102583	0.00151851	0.0244517	0.0160905	0.0286525	0.0236579	0.00166842	0.00194496	0.00109621	0.000859463	0	0	0	0	SH
17	(-)-α-Gurjunene	0	0	0	0	0	0	0	0	0.00457503	0.00289622	0.00598965	0.00396145	0.00449937	0.00385163	0.00589614	0.00414763	0	0	0	0	SH
18	β-Caryophyllene	0.0161872	0.000185456	0.0109582	0.0279852	0.0863326	0.107851	0.0796206	0.0434815	0.0407457	0.0318563	0.0472012	0.0384202	0.0987011	0.0562355	0.101255	0.0721479	0.166909	0.102767	0.319901	0.258176	SH
19	4,4-dimethyl-3-(3-methylbut-3-enylidene)-2-methylenebicyclo[4.1.0]heptane	0	0	0	0	0	0	0	0	0.00348773	0.00495695	0.00258555	0.00325879	0	0	0	0	0	0	0	0	Hydrocarbons
20	g-Elemene	0	0	0	0	0.0143972	0.0319528	0.0159623	0.0514515	0	0	0	0	0	0	0	0	0	0	0	0	SH
21	γ-Elemene	0	0	0	0	0	0	0	0	0.00275921	0.00294652	0.00399562	0.00257852	0	0	0	0	0.0032602	0.00857456	0.0021846	0.000983652	SH
22	α-Bergamotene	0	0	0	0	0	0	0	0	0	0	0	0	0.00413077	0.00289631	0.0046981	0.00389615	0	0	0	0	SH
23	(Z,E)-α-Farnesene	0	0	0	0	0	0	0	0	0	0	0	0	0	0	0	0	0.00271045	0.00125948	0.00336985	0.00579856	SH
24	α-Guaiene	0	0	0	0	0	0	0	0	0	0	0	0	0.00253863	0.0032146	0.00129462	0.00263946	0	0	0	0	SH
25	(+)-Aromadendrene	0.00202751	0.00281219	0.00519436	0.000896526	0	0	0	0	0	0	0	0	0	0	0	0	0	0	0	0	SH
26	guaia-3,9-diene	0	0	0	0	0	0	0	0	0	0	0	0	0.0063391	0.00689624	0.00798434	0.00316496	0	0	0	0	SH
27	Aromadendrene	0	0	0	0	0	0	0	0	0	0	0	0	0	0	0	0	0.00823947	0.0202685	0.0139699	0.00178563	SH
28	10,13-Octadecadiynoic acid methyl ester	0	0	0	0	0.0010332	0.000865623	0	0.00114598	0	0	0	0	0	0	0	0	0	0	0	0	Esters
29	Cubebol	0	0	0	0	0	0	0	0	0.000279364	0.000319595	0.000245589	0.000258544	0	0	0	0	0	0	0	0	OS
30	(-)-Germacrene-D	0	0	0	0	0.00202837	0.00131795	0.00224101	0.00395142	0	0	0	0	0	0	0	0	0	0	0	0	SH
31	(1E,4E,8E)-α-Humulene	0.0106421	0.0179862	0.00596342	0.00256365	0	0	0	0	0.0123636	0.0151855	0.0167957	0.0142587	0	0	0	0	0	0	0	0	SH
32	α-Caryophyllene	0	0	0	0	0.0285513	0.0272129	0.0351541	0.0241452	0	0	0	0	0.04508	0.0547563	0.0389631	0.0269462	0.0982787	0.00525149	0.17479	0.0505954	SH
33	(−)-allo-Aromadendrene	0	0	0	0	0	0	0	0	0.00583569	0.00554962	0.00489623	0.00582152	0	0	0	0	0	0	0	0	SH
34	2-epi-trans-β-Caryophyllene	0	0	0	0	0.0328891	0.0254933	0.0289562	0.0349526	0	0	0	0	0.000770545	0.000971226	0.00114252	0.000821297	0	0	0	0	SH
35	β-Longipinene	0	0	0	0	0	0	0	0	0	0	0	0	0.00112746	0.000893185	0.000551251	0.00126394	0.00466706	0.00215986	0.0061479	0.00354953	SH
36	Calarene epoxide	0	0	0	0	0	0	0	0	0.000412426	0.000189561	0.000458522	9.65232e-05	0	0	0	0	0	0	0	0	Expoxide
37	(+)-γ-Gurjunene	0	0	0	0	0	0	0	0	0.00475126	0.00434976	0.00475237	0.00412846	0	0	0	0	0	0	0	0	SH
38	2-isopropenyl-4a,8-dimethyl-1,2,3,4,4a,5,6,7-octahydronaphthalene	0.0217606	0.00546217	0.0316784	0.0143785	0	0	0	0	0	0	0	0	0.0323533	0.0125452	0.0315905	0.0206411	0.00613613	0.00898537	0.00739513	0.00424106	SH
39	γ-Muurolene	0.00578686	0.00204929	0.00848521	0.00319655	0.0330987	0.0178526	0.0389562	0.0367941	0.00336562	0.00311489	0.00358896	0.00385612	0	0	0	0	0	0	0	0	SH
40	α-Amorphene	0.00129238	0.00101946	0.00283596	0.000265347	0	0	0	0	0	0	0	0	0.00639605	0.00495623	0.0066941	0.0021811	0	0	0	0	SH
41	2-methyl-6-(4-methylphenyl)hept-2-en-1-ol	0	0	0	0	0	0	0	0	0	0	0	0	0	0	0	0	0.00282742	0.00389516	0.0011896	0.00695205	Alcohols
42	Germacrene D	0	0	0	0	0.048192	0.0339815	0.0454808	0.043451	0	0	0	0	0	0	0	0	0	0	0	0	SH
43	(-)-Isoledene	0.011818	0.0191852	0.00296535	0.00694337	0	0	0	0	0	0	0	0	0	0	0	0	0	0	0	0	SH
44	Eicosapentaenoic Acid	0	0	0	0	0.00146727	0.00229566	0.00068419	0.00158798	0	0	0	0	0	0	0	0	0.00274598	0.000958463	0.00469527	0.00216953	Acids
45	Eremophilene	0	0	0	0	0	0	0	0	0.0202776	0.0149521	0.0225985	0.0189625	0	0	0	0	0.0226803	0.0389562	0.00168215	0.0182589	SH
46	β-Selinene	0.0496519	0.0552341	0.0673634	0.0243594	0.0798582	0.0778546	0.0889561	0.0774152	0	0	0	0	0.0644946	0.0696265	0.0789466	0.0536596	0	0	0	0	SH
47	(+)-Ledene	0.0021103	0.00385147	0.00129452	0.000595635	0	0	0	0	0.00285919	0.00294623	0.00365985	0.00369515	0.00379798	0.00126986	0.00469422	0.00300527	0	0	0	0	SH
48	β-Cubebene	0	0	0	0	0.00363362	0.00314796	0.00384121	0.00349856	0	0	0	0	0	0	0	0	0	0	0	0	SH
49	α-Selinene	0.0623147	0.0151216	0.0495352	0.0889565	0	0	0	0	0	0	0	0	0.0789226	0.0815875	0.089561	0.0345517	0.029422	0.0458743	0.0119862	0.0209643	SH
50	(-)-α-Muurolene	0	0	0	0	0	0	0	0	0.00205281	0.00145622	0.00259527	0.00189623	0.0253037	0.0195453	0.0269569	0.0297589	0	0	0	0	SH
51	α-Muurolene	0.0103658	0.00985445	0.00492953	0.00989562	0.000914718	0.000741521	0.000862252	0.000841029	0	0	0	0	0	0	0	0	0	0	0	0	SH
52	δ-Guaiene	0	0	0	0	0	0	0	0	0	0	0	0	0.00563394	0.00426985	0.00578321	0.00521895	0	0	0	0	SH
53	(-)-β-Longipinene	0	0	0	0	0.00501864	0.00685226	0.00631487	0.00595262	0	0	0	0	0	0	0	0	0	0	0	0	SH
54	1-Oxaspiro[2.5]octane, 5,5-dimethyl-4-(3-methyl-1,3-butadienyl)-	0	0	0	0	0	0	0	0	0.00063821	0.000599562	0.000741255	0.000598956	0	0	0	0	0	0	0	0	/
55	(Z)-sesquisabinene hydrate	0	0	0	0	0.0013189	0.00236953	0.000861496	0.00147859	0	0	0	0	0	0	0	0	0	0	0	0	OS
56	β-Bisabolene	0	0	0	0	0	0	0	0	0	0	0	0	0.00318034	0.00293416	0.00384156	0.00299562	0.00455665	0.0072849	0.00392427	0.00288465	SH
57	γ-Amorphene	0	0	0	0	0	0	0	0	0	0	0	0	0.0108572	0.00769842	0.0118525	0.0119563	0	0	0	0	SH
58	γ-Patchoulene	0	0	0	0	0	0	0	0	0	0	0	0	0	0	0	0	0.00398671	0.00308741	0.00525415	0.00112699	SH
59	δ-amorphene	0.0263186	0.0119143	0.0269347	0.00698549	0.316474	0.174887	0.397046	0.308356	0.010487	0.0096323	0.012589	0.00147412	0.074637	0.0431988	0.018818	0.0698235	0.0062051	0.0098741	0.00758745	0.00325895	SH
60	(+/-)-cis-Calamanene	0.0193365	0.0089582	0.0254895	0.0126521	0	0	0	0	0	0	0	0	0	0	0	0	0	0	0	0	Hydrocarbons
61	14-hydroxy-α-muurolene	0	0	0	0	0	0	0	0	0.000863237	0.000796347	0.000866985	0.000879562	0	0	0	0	0	0	0	0	/
62	Calamenene	0	0	0	0	0.0048006	0.00459562	0.00496246	0.00394523	0	0	0	0	0.0332194	0.0175531	0.0369462	0.0467716	0	0	0	0	SH
63	Falcarinol	0	0	0	0	0	0	0	0	0.000400511	0.000389565	0.000321416	0.000325789	0	0	0	0	0.00182766	0.00117785	0.00386933	0.00276985	Alcohols
64	Cubenene	0	0	0	0	0	0	0	0	0	0	0	0	0.000675822	0.000469785	0.000774059	0.000798241	0	0	0	0	SH
65	1,2,3,4,6,8α-Hexahydro-1-isopropyl-4,7-dimethylnaphthalene	0	0	0	0	0.00172707	0.00178529	0.00125852	0.00162156	0	0	0	0	0	0	0	0	0	0	0	0	SH
66	Isolongifolene, 4,5,9,10-dehydro-	0.00493939	0.0299853	0.0155905	0.0108952	0	0	0	0	0	0	0	0	0	0	0	0	0	0	0	0	Hydrocarbons
67	β-Guaiene	0.000799776	0	0.00195253	0.000549663	0.0031775	0.00332579	0.00369522	0.00349595	0.00569686	0.00498563	0.00668452	0.00741479	0.0100043	0.00963648	0.0115962	0.0114896	0.00692551	0.00424463	0.00578524	0.00962106	SH
68	(4aR,8aS)-4a-Methyl-1-methylene-7-(propan-2-ylidene)decahydronaphthalene	0	0	0	0	0	0	0	0	0	0	0	0	0	0	0	0	0.0536673	0.0395875	0.0489635	0.0689524	SH
69	α-Calacorene	0.00750311	0.00439524	0.00895252	0.00698223	0.0229746	0.0314555	0.0118927	0.0259562	0	0	0	0	0.017957	0.0506209	0.0165825	0.019916	0	0	0	0	Hydrocarbons
70	Selina-3,7(11)-diene	0	0	0	0	0	0	0	0	0	0	0	0	0	0	0	0	0.0459953	0.0665477	0.0569745	0.0211896	SH
71	2-[(1S,3Z,7E)-4,8-Dimethyl-3,7-cyclodecadien-1-yl]-2-propanol	0	0	0	0	0	0	0	0	0.0794295	0.0576387	0.0698259	0.0863699	0	0	0	0	0	0	0	0	OS
72	Naphthalene, 1,2,3,7,8,8a-hexahydro-5,8a-dimethyl-3-(1-methylethenyl)-, (3R,8aR)-	0	0	0	0	0	0	0	0	0	0	0	0	0	0	0	0	0.0113657	0.024857	0.000895269	0.00365412	/
73	Pyrulic acid methyl ester	0	0	0	0	0	0	0	0	0	0	0	0	0.000587311	0.000549833	0.000545159	0.00092579	0	0	0	0	Esters
74	3-Buten-2-one, 4-(2,5,5-trimethyl-3,8-dioxatricyclo[5.1.0.0(2,4)]oct-4-yl)-, [1α,2α,4α(E),7α]-	0.00953996	0.0067188	0.0175313	0.0127648	0	0	0	0	0	0	0	0	0	0	0	0	0	0	0	0	Ketones
75	cis-Z-α-Bisabolene epoxide	0.00153325	0.00124914	0.00189526	0.00169855	0	0	0	0	0	0	0	0	0	0	0	0	0	0	0	0	Expoxide
76	Nerolidol	0.0927483	0.169535	0.0126965	0.0159253	0	0	0	0	0	0	0	0	0.045027	0.0569986	0.0441957	0.0712585	0.0668643	0.0812645	0.0298555	0.0515986	OS
77	Germacrene B	0	0	0	0	0.0426632	0.0459821	0.0446266	0.0452592	0.00795948	0.00648713	0.00818625	0.00775102	0	0	0	0	0	0	0	0	SH
78	Nerolidyl acetate	0	0	0	0	0	0	0	0	0.007191	0.00768657	0.00662149	0.00566785	0	0	0	0	0	0	0	0	Esters
79	β-Calacorene	0	0	0	0	0.00471843	0.00449913	0.00169748	0.00391893	0	0	0	0	0	0	0	0	0	0	0	0	Hydrocarbons
80	α-Copaen-11-ol	0	0	0	0	0	0	0	0	0.0253282	0.00298946	0.0258996	0.026987	0	0	0	0	0	0	0	0	Hydrocarbons
81	β-Vetivenene	0	0	0	0	0	0	0	0	0.00233497	0.0034786	0.00189637	0.00294146	0	0	0	0	0.00349913	0.00494322	0.0021894	0.000340557	Hydrocarbons
82	Shyobunol	0.00618578	0.00587921	0.00696341	0.00589084	0	0	0	0	0	0	0	0	0	0	0	0	0	0	0	0	OS
83	Palustrol	0	0	0	0	0	0	0	0	0.00439737	0.00458942	0.00389896	0.00589652	0	0	0	0	0	0	0	0	OS
84	Caryophyllenyl alcohol	0.00745044	0.00519565	0.0062722	0.00589225	0	0	0	0	0	0	0	0	0.0112863	0.0128545	0.0195978	0.0134796	0	0	0	0	OS
85	(-)-Spathulenol	0	0	0	0	0.010412	0.0184966	0.00762366	0.00925625	0.0942146	0.0119485	0.00862561	0.0963144	0	0	0	0	0.0382047	0.0513222	0.0254592	0.0111354	Alcohols
86	Caryophyllene oxide	0	0	0	0	0.017704	0.029612	0.0115499	0.0139463	0.0925522	0.112596	0.104785	0.129886	0	0	0	0	0.0840239	0.132488	0.0440267	0.0936282	OS
87	Globulol	0.0104166	0.00514635	0.00852585	0.0193513	0.0082785	0.0114552	0.00664215	0.00921452	0.0220658	0.0249562	0.0236965	0.0369986	0.0283074	0.0269856	0.0279957	0.0267946	0.0102301	0.0212846	0.0169527	0.00398566	OS
88	2-[4-methyl-6-(2,6,6-trimethylcyclohex-1-enyl)hexa-1,3,5-trienyl]cyclohex-1-en-1-carboxaldehyde	0	0	0	0	0	0	0	0	0.00208798	0.00215868	0.00241978	0.00150298	0.0012564	0.00138141	0.00127733	0.0010394	0	0	0	0	Aldehydes
89	2-Methylene-5α-cholestan-3β-ol	0	0	0	0	0.001372	0.00149563	0.000495625	0.00141953	0.000996135	0.000854159	0.000769863	0.000952314	0.00127643	0.0125485	0.0149625	0.00613	0	0	0	0	Alcohols
90	Guaiol	0	0	0	0	0	0	0	0	0	0	0	0	0.00547068	0.00559637	0.00587451	0.00519956	0	0	0	0	OS
91	2-(7-Heptadecynyloxy)tetrahydro-2H-pyran	0	0	0	0	0.0032729	0.00714956	0.000595232	0.00394235	0	0	0	0	0	0	0	0	0	0	0	0	/
92	Humulene epoxide I	0	0	0	0	0	0	0	0	0	0	0	0	0	0	0	0	0.00663784	0.00506235	0.00852641	0.00605149	Expoxide
93	Spirojatamol	0.0142743	0.0269125	0.0237466	0.0182616	0	0	0	0	0	0	0	0	0	0	0	0	0	0	0	0	OS
94	Humulene epoxide ii	0	0	0	0	0.00701033	0.0195524	0.00501436	0.00309021	0.0208966	0.00658857	0.0214956	0.00352485	0	0	0	0	0.0399877	0.0519174	0.017788	0.0298906	Expoxide
95	(E)-Isovalencenol	0	0	0	0	0	0	0	0	0.00486702	0.00436985	0.00415862	0.00412879	0	0	0	0	0	0	0	0	Alcohols
96	2-methyl-9-(prop-1-en-3-ol-2-yl)-bicyclo[4.4.0]dec-2-ene-4-ol	0	0	0	0	0.0119075	0.0186422	0.00255869	0.0236243	0.00516136	0.0027006	0.00498188	0.00442597	0	0	0	0	0	0	0	0	/
97	cadin-4-en-1β-ol	0	0	0	0	0	0	0	0	0	0	0	0	0.0156223	0.0249562	0.00759461	0.0189565	0	0	0	0	OS
98	Isospathulenol	0	0	0	0	0.00373683	0.00369562	0.00195521	0.00339563	0.00450331	0.00441258	0.00426541	0.00459659	0	0	0	0	0	0	0	0	Alcohols
99	4(15),5,10(14)-Germacratrien-1-ol	0	0	0	0	0.0146963	0.0174962	0.00705522	0.0144923	0.0122834	0.011479	0.00847486	0.00963655	0	0	0	0	0	0	0	0	Alcohols
100	2-[(2S,4aR)-4a,8-Dimethyl-1,2,3,4,4a,5,6,7-octahydro-2-naphthalenyl]-2-propanol	0	0	0	0	0	0	0	0	0.0610358	0.0687452	0.0589623	0.0789626	0.0125708	0.0198642	0.00756236	0.0192947	0	0	0	0	OS
101	2-Naphthalenemethanol, 1,2,3,4,4a,5,6,7-octahydro-α,α,4a,8-tetramethyl-, (2S,4aR)-	0.0130261	0.0209516	0.0286152	0.0184959	0	0	0	0	0	0	0	0	0	0	0	0	0	0	0	0	OS
102	Squamulosone	0	0	0	0	0	0	0	0	0.0666719	0.119235	0.0373719	0.0494623	0	0	0	0	0	0	0	0	Hydrocarbons
103	(+)-4(12),8(13)-Caryophyllen-5β-ol	0	0	0	0	0	0	0	0	0.0106048	0.0933918	0.0785912	0.0114801	0	0	0	0	0	0	0	0	Alcohols
104	Bicyclo[7.2.0]undecan-5-ol, 10,10-dimethyl-2,6-bis(methylene)-,(1S,5R,9R)-	0	0	0	0	0	0	0	0	0	0	0	0	0	0	0	0	0.00655621	0.00895265	0.00185641	0.00789637	Alcohols
105	T-Cadinol	0.0103902	0.0249623	0.0145451	0.00192516	0.00958486	0.0189562	0.000896254	0.0145252	0.0130485	0.0141015	0.0121479	0.0169787	0.0154713	0.00845612	0.0141089	0.0249633	0	0	0	0	OS
106	T-Muurolol	0.0112352	0.0158652	0.00955245	0.0149985	0.00338858	0.00489562	0.00269521	0.0039851	0.00448077	0.00412586	0.00389561	0.00387899	0.0238682	0.0349563	0.0110696	0.0186533	0	0	0	0	OS
107	(-)-a-Cadinol	0.0117846	0.0349537	0.008845	0.0026853	0.00664483	0.00948962	0.0018542	0.00798125	0	0	0	0	0.0208278	0.0386956	0.0225989	0.0216341	0	0	0	0	OS
108	γ-himachalene	0	0	0	0	0	0	0	0	0.012713	0.00962302	0.0147852	0.0129648	0	0	0	0	0	0	0	0	SH
109	β-Eudesmol	0	0	0	0	0	0	0	0	0.128895	0.138486	0.113015	0.135498	0.00718655	0.00910582	0.00658462	0.00759632	0	0	0	0	OS
110	(+)-Maaliol	0.0272104	0.0689145	0.0149852	0.00952945	0	0	0	0	0	0	0	0	0.0383239	0.0449857	0.0259785	0.0379641	0	0	0	0	OS
111	(1S,8aα)-Decahydro-1,4aβ-dimethyl-7β-isopropenyl-1-naphthol	0.0772065	0.0343282	0.104926	0.0859516	0.00978529	0.0185662	0.00246516	0.0154479	0	0	0	0	0.102522	0.0774784	0.0895316	0.102964	0.024392	0.0113695	0.00397847	0.0306541	OS
112	α-Cadinol	0.00905991	0.0189887	0.00561213	0.0142953	0.0214546	0.0502568	0.0162913	0.0187356	0	0	0	0	0	0	0	0	0	0	0	0	OS
113	β-Acorenol	0.01917	0.0298124	0.00295955	0.022952	0.00203929	0.00364615	0.000956215	0.00354955	0.00529013	0.00499827	0.00695623	0.00667846	0.0121856	0.0159956	0.0158762	0.0170317	0.00334259	0.00256985	0.00517456	0.0038796	OS
114	Alloaromadendrene oxide-(2)	0	0	0	0	0	0	0	0	0.0132529	0.00463085	0.0176823	0.0107839	0	0	0	0	0.00421022	0.00304554	0.00691285	0.0055937	Expoxide
115	6-ethenyl-2,4,5,6,7,7a-hexahydro-3,6-dimethyl-α-methylene-2-oxo-5-benzofuranacetic acid methyl ester	0.000837659	0.00219525	0.00114859	0.00162519	0	0	0	0	0	0	0	0	0.00155171	0.00169853	0.00149625	0.00158742	0	0	0	0	Esters
116	Isoaromadendrene epoxide	0.00373577	0.00252996	0.00119736	0.00209216	0	0	0	0	0.0610449	0.000854126	0.0599462	0.000697896	0.0129189	0.00571885	0.0180121	0.0179811	0	0	0	0	Expoxide
117	Cadalin	0	0	0	0	0.00616771	0.00756659	0.0014546	0.00789633	0	0	0	0	0.0268328	0.00705875	0.0229986	0.030857	0	0	0	0	/
118	Valeranone	0.320599	0.193932	0.354942	0.402294	0	0	0	0	0	0	0	0	0	0	0	0	0	0	0	0	OS
119	Ledene oxide-(II)	0	0	0	0	0	0	0	0	0.00926448	0.0148852	0.00795698	0.0165291	0	0	0	0	0	0	0	0	Hydrocarbons
120	24,25-Dihydroxyvitamin D3	0	0	0	0	0	0	0	0	0	0	0	0	0.000710657	9.65875e-05	0.000728746	0.000237896	0	0	0	0	/
121	7-epi-cis-Sesquisabinene hydrate	0.0132057	0.0269245	0.00965325	0.0202563	0	0	0	0	0	0	0	0	0.0135258	0.0199856	0.0100796	0.0279559	0.00332196	0.00418863	0.000951585	0.00796215	OS
122	(E)-10-Heptadecen-8-ynoic acid methyl ester	0	0	0	0	0	0	0	0	0.000267832	0.000236946	0.000236478	0.000219687	0	0	0	0	0	0	0	0	Esters
123	α-Bisabolol	0.00856733	0.0149532	0.014296	0.0116245	0	0	0	0	0	0	0	0	0	0	0	0	0	0	0	0	OS
124	Juniper camphor	0	0	0	0	0	0	0	0	0	0	0	0	0	0	0	0	0.0147997	0.0285643	0.00158426	0.0229495	OS
125	(22E,24R)-3β-brassicasteryl acetate	0	0	0	0	0	0	0	0	0	0	0	0	0.00106263	0.000326985	0.000957853	0.00215985	0	0	0	0	Esters
126	6-Isopropenyl-4,8a-dimethyl-1,2,3,5,6,7,8,8a-octahydro-naphthalen-2-ol	0	0	0	0	0	0	0	0	0.00295609	0.00235899	0.0021146	0.00236962	0	0	0	0	0	0	0	0	Alcohols
127	(3,8,8-trimethyl-1,2,3,4,5,6,7,8-octahydronaphthalen-2-yl)methyl acetate	0	0	0	0	0	0	0	0	0	0	0	0	0.000704326	0.000892146	0.000705241	0.00128962	0	0	0	0	Esters
128	2,2,6-Trimethyl-10-methylenetricyclo[5.3.1.01,6]undecan-9-ol	0	0	0	0	0	0	0	0	0.00206582	0.00314749	0.00128998	0.00223655	0	0	0	0	0	0	0	0	Alcohols
129	6,8,8-Trimethyl-2-methylenetricyclo[5.2.2.01,6]undecan-3-ol	0	0	0	0	0	0	0	0	0.00290959	0.0018897	0.0012897	0.00364155	0	0	0	0	0	0	0	0	Alcohols
130	2(1H)Naphthalenone, 3,5,6,7,8,8a-hexahydro-4,8a-dimethyl-6-(1-methylethenyl)-	0	0	0	0	0	0	0	0	0	0	0	0	0	0	0	0	0.0759618	0.0586986	0.106032	0.159823	/
131	2,4,5,6,7,7a-Hexahydro-3,6-dimethyl-α-methylene-2-oxo-6-vinyl-5-benzofuranacetic acid methyl ester	0	0	0	0	0	0	0	0	0.000311198	0.000396451	0.000329746	0.000347846	0	0	0	0	0	0	0	0	Esters
132	9,10-Epoxycedrane	0.000695529	0.000259264	0.00208102	0.00133214	0	0	0	0	0	0	0	0	0	0	0	0	0	0	0	0	/
133	1-Heptatriacotanol	0	0	0	0	0.00127829	0.00159026	0.00114566	0.00119565	0	0	0	0	0	0	0	0	0.00153644	0.00869459	0.00106487	0.00515875	Alcohols
134	(-)-Epiglobulol	0.0301303	0.0459456	0.0119252	0.0351253	0	0	0	0	0	0	0	0	0	0	0	0	0	0	0	0	OS
135	1H-3a,7-Methanoazulene-8-methanol, octahydro-6-hydroxy-3,6,8-trimethyl-, (3R,3aS,6R,7R,8S,8aR)-rel-	0.000504642	0.00129591	0.00183615	0.000401488	0	0	0	0	0	0	0	0	0.00306836	0.0038979	0.00285453	0.00133696	0	0	0	0	/
136	2-[(Z)-9-Octadecenyloxy]ethanol	0	0	0	0	0	0	0	0	0	0	0	0	0.00119516	0.000966464	0.00349106	0.000963642	0	0	0	0	Alcohols
137	Z,Z-3,15-Octadecadien-1-ol acetate	0.000946906	0.00389562	0	0.00129159	0	0	0	0	0.000864336	0.00124995	0.000698459	0.000697845	0	0	0	0	0	0	0	0	Esters
138	20-Acetoxy-4,9-dihydroxy-15,16,17-trinor-tiglia-1,6-dien-3,13-dion	0	0	0	0	0	0	0	0	0.00097838	0.000845465	0.00125785	0.000896351	0	0	0	0	0	0	0	0	Ketones
139	(3aR)-3a,4,6aα,7,9,10,10a,10bβ-Octahydro-3aα,10aβ-dihydroxy-5-hydroxymethyl-7α-(1-hydroxy-1-methylethyl)-2,10β-dimethylbenz[e]azulene-3,8-dione	0	0	0	0	0	0	0	0	0.000284669	0.0002052	0.000276114	0.000390513	0.00063082	0.000595215	0.000698521	0.000898713	0	0	0	0	Ketones
140	Linoleic acid	0	0	0	0	0	0	0	0	0.0543736	0.0500088	0.0531034	0.0480186	0	0	0	0	0	0	0	0	Acids
141	2-[[2-[(2-Ethylcyclopropyl)methyl]cyclopropyl]methyl]cyclopropaneoctanoic acid methyl ester	0	0	0	0	0	0	0	0	0.000429203	0.000598452	0.000292602	0.000570338	0	0	0	0	0	0	0	0	Esters
142	2'-Hexyl-1,1'-bicyclopropane-2-octanoic acid methyl ester	0	0	0	0	0.000725137	0.00164795	0.000369955	0.000697461	0	0	0	0	0	0	0	0	0	0	0	0	Esters
143	8-hydroxy-1(10)-dihydroeremophilone	0	0	0	0	0	0	0	0	0	0	0	0	0.00178956	0.00114137	0.00162186	0.00261447	0	0	0	0	Ketones
144	Phytol	0	0	0	0	0	0	0	0	0.0077587	0.00641758	0.00599562	0.00561211	0.0104737	0.0269212	0.0099309	0.0188409	0	0	0	0	Alcohols
145	1,2-15,16-Diepoxyhexadecane	0.00437419	0.00249653	0.0180434	0.00724889	0	0	0	0	0	0	0	0	0	0	0	0	0	0	0	0	Hydrocarbons
146	2,2-Methylenebis(6-Tert-Butyl-4-Methylphenol)	0.00227749	0.00445133	0.00171939	0.00121585	0	0	0	0	0.00130769	0.00100539	0.00165769	0.000917587	0.00228324	0.00158564	0.00100324	0.000960443	0	0	0	0	Phenols
147	6,9,12,15-Docosatetraenoic acid, methyl ester	0	0	0	0	0.000481428	0.000448956	0.00036595	0.000358915	0	0	0	0	0	0	0	0	0.00749986	0.00998521	0.00299246	0.00953695	Esters
148	17-Octadecynoic acid	0	0	0	0	0.00717026	0.0200797	0.00245551	0.00750956	0	0	0	0	0	0	0	0	0.00738803	0.00346663	0.00087963	0.0077325	Acids
149	2-[[2-[[2-[(2-Pentylcyclopropyl)methyl]cyclopropyl]methyl]cyclopropyl]methyl]cyclopropanebutanoic acid methyl ester	0	0	0	0	0.0146732	0.0113068	0.00176223	0.00395215	0	0	0	0	0	0	0	0	0.0224058	0.0498526	0.00284298	0.00986423	Esters
150	3-Methoxy-4,4-dimethyl-3,19-epoxyandrostan-17-yl acetate	0.0157128	0.0109923	0.0254521	0.00649593	0	0	0	0	0	0	0	0	0	0	0	0	0	0	0	0	Esters
151	Ethyl iso-allocholate	0.00440662	0.00178986	0.000839022	0.00610031	0.0285099	0.0125215	0.00856253	0.0339544	0	0	0	0	0.00124747	0.000603891	0.00196263	0.000740722	0.0346498	0.0197176	0.00881996	0.000654233	Esters
Chemical species	Sesquiterpene hydrocarbons	0.23665	0.164429	0.227373	0.211657	0.759101	0.638057	0.862733	0.715445	0.163457	0.134504	0.19711	0.153508	0.549663	0.448317	0.571548	0.456515	0.468254	0.366994	0.671184	0.478554
	Oxygenated sesquiterpenes	0.683297	0.743714	0.639463	0.706313	0.0801989	0.149247	0.0442119	0.0888639	0.412153	0.43116	0.401416	0.5023	0.356867	0.401042	0.312504	0.419183	0.206975	0.28173	0.102524	0.214658
	Expoxide	0.00675466	0.00407826	0.00371214	0.00798057	0.00701033	0.0195524	0.00501436	0.00309021	0.0956068	0.0122631	0.0995826	0.0151032	0.0129189	0.00571885	0.0180121	0.0179811	0.0508358	0.0600252	0.0332273	0.0415358
	Hydrocarbons	0.0361532	0.0458352	0.0680759	0.0377784	0.027693	0.0359546	0.0135901	0.0298752	0.107087	0.145545	0.0757103	0.0991786	0.0185949	0.0548653	0.0207573	0.0207127	0.00349913	0.00494322	0.0021894	0.000340557
	Alcohols	0	0	0	0	0.0314954	0.0427744	0.0182754	0.0297594	0.146601	0.143324	0.117642	0.144667	0.0129452	0.0404361	0.0283845	0.0259346	0.0509524	0.0740424	0.0334394	0.0339125
	Phenols	0.00227749	0.00445133	0.00171939	0.00121585	0	0	0	0	0.00130769	0.00100539	0.00165769	0.000917587	0.00228324	0.00158564	0.00100324	0.000960443	0	0	0	0
	Ketones	0.010619	0.00727166	0.0183265	0.014519	0	0	0	0	0.00126305	0.00105067	0.00153397	0.00128686	0.00242038	0.00173658	0.00232038	0.00351318	0	0	0	0
	Aldehydes	0	0	0	0	0	0	0	0	0.00208798	0.00215868	0.00241978	0.00150298	0.0012564	0.00138141	0.00127733	0.0010394	0	0	0	0
	Acids	0	0	0	0	0.00863753	0.0223754	0.0031397	0.00909754	0.0543736	0.0500088	0.0531034	0.0480186	0	0	0	0	0.010134	0.0044251	0.0055749	0.00990203
	Esters	0.021904	0.018873	0.0274397	0.015513	0.0454229	0.0267909	0.0110607	0.0401089	0.00906357	0.0101684	0.00817877	0.00750356	0.00569646	0.00460636	0.0102366	0.0073734	0.0645554	0.0795554	0.0146554	0.0200554
	Others	0.00120017	0.00155518	0.00391717	0.00173363	0.0213482	0.0333584	0.00460852	0.035463	0.00666281	0.00409651	0.00659012	0.00590449	0.0306118	0.0110532	0.0265818	0.0324318	0.0873275	0.0835555	0.106928	0.163478
	TOTAL	0.998856	0.990207	0.990027	0.99671	0.980907	0.968111	0.962634	0.951703	0.999664	0.935285	0.964944	0.979891	0.993257	0.970742	0.992625	0.985644	0.942533	0.95527	0.969721	0.962435
