# Supplementary material for: The Composition, Antioxidant and Antibacterial Activity of Essential Oils from Five Species of the Magnoliaceae Family
Source: Molecules. 2024 Nov 1;29(21):5182. doi: 10.3390/molecules29215182 (PMC11547403; doi:10.3390/molecules29215182)
Supplement: Supplementary file 1 [file molecules-29-05182-s001.zip › molecules-3274501-supplementary/Supplementary Table S2 (Compound Classification).xlsx]

## Sheet: Sheet1
species	MD1	MD2	MD3	MD4	M. maudiae	MH1	MH2	MH3	MH4	M. hedyosperma	MM1	MM2	MM3	MM4	M. macclurei	ML1	ML2	ML3	ML4	M. conifera	MC1	MC2	MC3	MC4	M. lucida
Sesquiterpene hydrocarbons	0.23665	0.164429	0.227373	0.211657	0.210027	0.759101	0.638057	0.862733	0.715445	0.743834	0.163457	0.134504	0.19711	0.153508	0.162145	0.549663	0.448317	0.571548	0.456515	0.506511	0.468254	0.366994	0.671184	0.478554	0.496246
Oxygenated sesquiterpenes	0.683297	0.743714	0.639463	0.706313	0.693197	0.0801989	0.149247	0.0442119	0.0888639	0.0906305	0.412153	0.43116	0.401416	0.5023	0.436757	0.356867	0.401042	0.312504	0.419183	0.372399	0.206975	0.28173	0.102524	0.214658	0.201471
Expoxide	0.00675466	0.00407826	0.00371214	0.00798057	0.00563141	0.00701033	0.0195524	0.00501436	0.00309021	0.00866681	0.0956068	0.0122631	0.0995826	0.0151032	0.0556389	0.0129189	0.00571885	0.0180121	0.0179811	0.0136577	0.0508358	0.0600252	0.0332273	0.0415358	0.046406
Hydrocarbons	0.0361532	0.0458352	0.0680759	0.0377784	0.0469607	0.027693	0.0359546	0.0135901	0.0298752	0.0267782	0.107087	0.145545	0.0757103	0.0991786	0.10688	0.0185949	0.0548653	0.0207573	0.0207127	0.0287326	0.00349913	0.00494322	0.0021894	0.000340557	0.00274307
Alcohols	0	0	0	0	0	0.0314954	0.0427744	0.0182754	0.0297594	0.0305761	0.146601	0.143324	0.117642	0.144667	0.138058	0.0129452	0.0404361	0.0283845	0.0259346	0.0269251	0.0509524	0.0740424	0.0334394	0.0339125	0.0480867
Phenols	0.00227749	0.00445133	0.00171939	0.00121585	0.00241601	0	0	0	0	0	0.00130769	0.00100539	0.00165769	0.000917587	0.00122209	0.00228324	0.00158564	0.00100324	0.000960443	0.00145814	0	0	0	0	0
Ketones	0.010619	0.00727166	0.0183265	0.014519	0.012684	0	0	0	0	0	0.00126305	0.00105067	0.00153397	0.00128686	0.00128364	0.00242038	0.00173658	0.00232038	0.00351318	0.00249763	0	0	0	0	0
Aldehydes	0	0	0	0	0	0	0	0	0	0	0.00208798	0.00215868	0.00241978	0.00150298	0.00204235	0.0012564	0.00138141	0.00127733	0.0010394	0.00123863	0	0	0	0	0
Acids	0	0	0	0	0	0.00863753	0.0223754	0.0031397	0.00909754	0.0108125	0.0543736	0.0500088	0.0531034	0.0480186	0.0513761	0	0	0	0	0	0.010134	0.0044251	0.0055749	0.00990203	0.00750901
Esters	0.021904	0.018873	0.0274397	0.015513	0.0209324	0.0454229	0.0267909	0.0110607	0.0401089	0.0308458	0.00906357	0.0101684	0.00817877	0.00750356	0.00872857	0.00569646	0.00460636	0.0102366	0.0073734	0.00697819	0.0645554	0.0795554	0.0146554	0.0200554	0.0447054
Others	0.00120017	0.00155518	0.00391717	0.00173363	0.00210154	0.0213482	0.0333584	0.00460852	0.035463	0.0236945	0.00666281	0.00409651	0.00659012	0.00590449	0.00581348	0.0306118	0.0110532	0.0265818	0.0324318	0.0251697	0.0873275	0.0835555	0.106928	0.163478	0.110322
