# Supplementary material for: The Composition, Antioxidant and Antibacterial Activity of Essential Oils from Five Species of the Magnoliaceae Family
Source: Molecules. 2024 Nov 1;29(21):5182. doi: 10.3390/molecules29215182 (PMC11547403; doi:10.3390/molecules29215182)
Supplement: Supplementary file 1 [file molecules-29-05182-s001.zip › molecules-3274501-supplementary/Supplementary Table S3 (Shared and unique compounds).xlsx]

## Sheet: Sheet1
Compound_Type	Compounds NO.
MD_unique	1, 2, 5, 25, 43, 60, 66, 74, 75, 82, 93, 101, 118, 123, 132, 134, 145, 150
MH_unique	15, 20, 28, 30, 42, 48, 53, 55, 65, 79, 91, 142
MC_unique	23, 27, 41, 58, 68, 70, 72, 92, 104, 124, 130
ML_unique	7, 8, 22, 24, 26, 52, 57, 64, 73, 90, 97, 120, 125, 127, 136, 143
MM_unique	3, 6, 14, 19, 29, 33, 36, 37, 54, 61, 71, 78, 80, 83, 95, 102, 103, 108, 119, 122, 126, 128, 129, 131, 138, 140, 141
MD_MH_common	13, 18, 39, 46, 51, 59, 67, 69, 87, 105, 106, 107, 111, 112, 113, 151
MD_MC_common	13, 18, 38, 49, 59, 67, 76, 87, 111, 113, 121, 151
MD_ML_common	13, 18, 38, 40, 46, 47, 49, 59, 67, 69, 76, 84, 87, 105, 106, 107, 110, 111, 113, 115, 116, 121, 135, 146, 151
MD_MM_common	18, 31, 39, 47, 59, 67, 87, 105, 106, 113, 116, 137, 146
MH_MC_common	12, 13, 18, 32, 44, 59, 67, 85, 86, 87, 94, 111, 113, 133, 147, 148, 149, 151
MH_ML_common	10, 13, 16, 18, 32, 34, 46, 59, 62, 67, 69, 87, 89, 105, 106, 107, 111, 113, 117, 151
MH_MM_common	9, 10, 16, 18, 39, 59, 67, 77, 85, 86, 87, 89, 94, 96, 98, 99, 105, 106, 113
MC_ML_common	13, 18, 32, 35, 38, 49, 56, 59, 67, 76, 87, 111, 113, 121, 151
MC_MM_common	18, 21, 45, 59, 63, 67, 81, 85, 86, 87, 94, 113, 114
ML_MM_common	4, 10, 11, 16, 17, 18, 47, 50, 59, 67, 87, 88, 89, 100, 105, 106, 109, 113, 116, 139, 144, 146
MD_MH_MC_common	13, 18, 59, 67, 87, 111, 113, 151
MD_MH_ML_common	13, 18, 46, 59, 67, 69, 87, 105, 106, 107, 111, 113, 151
MD_MH_MM_common	18, 39, 59, 67, 87, 105, 106, 113
MD_MC_ML_common	13, 18, 38, 49, 59, 67, 76, 87, 111, 113, 121, 151
MD_MC_MM_common	18, 59, 67, 87, 113
MD_ML_MM_common	18, 47, 59, 67, 87, 105, 106, 113, 116, 146
MH_MC_ML_common	13, 18, 32, 59, 67, 87, 111, 113, 151
MH_MC_MM_common	18, 59, 67, 85, 86, 87, 94, 113
MH_ML_MM_common	10, 16, 18, 59, 67, 87, 89, 105, 106, 113
MC_ML_MM_common	18, 59, 67, 87, 113
MD_MH_MC_ML_common	13, 18, 59, 67, 87, 111, 113, 151
MD_MH_MC_MM_common	18, 59, 67, 87, 113
MD_MH_ML_MM_common	18, 59, 67, 87, 105, 106, 113
MD_MC_ML_MM_common	18, 59, 67, 87, 113
MH_MC_ML_MM_common	18, 59, 67, 87, 113
MD_MH_MC_ML_MM_common	18, 59, 67, 87, 113
