# Supplementary material for: The Composition, Antioxidant and Antibacterial Activity of Essential Oils from Five Species of the Magnoliaceae Family
Source: Molecules. 2024 Nov 1;29(21):5182. doi: 10.3390/molecules29215182 (PMC11547403; doi:10.3390/molecules29215182)
Supplement: Supplementary file 1 [file molecules-29-05182-s001.zip › molecules-3274501-supplementary/Supplementary Table S4(PLS_DA).xlsx]

## Sheet: Sheet1
Sl No	VIP	Compound
82	1.38722	Shyobunol
75	1.37274	cis-Z-α-Bisabolene epoxide
123	1.35677	α-Bisabolol
93	1.34612	Spirojatamol
118	1.34288	Valeranone
101	1.32946	2-Naphthalenemethanol, 1,2,3,4,4a,5,6,7-octahydro-α,α,4a,8-tetramethyl-, (2S,4aR)-
2	1.32764	1,4-Methanoazulen-7-ol,decahydro-1,5,5,8a-tetramethyl-, (1S,3aR,4S,7R,8aS)- (8CI,9CI)
51	1.32678	α-Muurolene
74	1.29817	3-Buten-2-one, 4-(2,5,5-trimethyl-3,8-dioxatricyclo[5.1.0.0(2,4)]oct-4-yl)-, [1α,2α,4α(E),7α]-
60	1.28004	(+/-)-cis-Calamanene
134	1.27061	(-)-Epiglobulol
5	1.25406	1,1,4a-trimethyl-3,4,4a,5,6,7-hexahydronaphthalen-2(1H)-one
90	1.23507	Guaiol
139	1.23254	(3aR)-3a,4,6aα,7,9,10,10a,10bβ-Octahydro-3aα,10aβ-dihydroxy-5-hydroxymethyl-7α-(1-hydroxy-1-methylethyl)-2,10β-dimethylbenz[e]azulene-3,8-dione
67	1.22964	β-Guaiene
50	1.22712	(-)-α-Muurolene
52	1.22682	δ-Guaiene
150	1.22647	3-Methoxy-4,4-dimethyl-3,19-epoxyandrostan-17-yl acetate
57	1.21656	γ-Amorphene
22	1.21559	α-Bergamotene
64	1.20941	Cubenene
73	1.19305	Pyrulic acid methyl ester
17	1.19053	(-)-α-Gurjunene
127	1.18526	(3,8,8-trimethyl-1,2,3,4,5,6,7,8-octahydronaphthalen-2-yl)methyl acetate
24	1.17664	α-Guaiene
26	1.17469	guaia-3,9-diene
143	1.17375	8-hydroxy-1(10)-dihydroeremophilone
4	1.17026	Ionone
25	1.16952	(+)-Aromadendrene
88	1.16947	2-[4-methyl-6-(2,6,6-trimethylcyclohex-1-enyl)hexa-1,3,5-trienyl]cyclohex-1-en-1-carboxaldehyde
62	1.16501	Calamenene
43	1.16087	(-)-Isoledene
66	1.15405	Isolongifolene, 4,5,9,10-dehydro-
31	1.149	(1E,4E,8E)-α-Humulene
97	1.14099	cadin-4-en-1β-ol
132	1.13831	9,10-Epoxycedrane
144	1.1353	Phytol
115	1.13217	6-ethenyl-2,4,5,6,7,7a-hexahydro-3,6-dimethyl-α-methylene-2-oxo-5-benzofuranacetic acid methyl ester
84	1.1283	Caryophyllenyl alcohol
100	1.12367	2-[(2S,4aR)-4a,8-Dimethyl-1,2,3,4,4a,5,6,7-octahydro-2-naphthalenyl]-2-propanol
109	1.11864	β-Eudesmol
61	1.11814	14-hydroxy-α-muurolene
140	1.11749	Linoleic acid
37	1.11667	(+)-γ-Gurjunene
95	1.11598	(E)-Isovalencenol
33	1.11584	(−)-allo-Aromadendrene
122	1.1155	(E)-10-Heptadecen-8-ynoic acid methyl ester
14	1.11365	2-Methyl-4-[2',6',6'-trimethyl-1'-cyclohexen-1'-yl]-3-buten-1-ol
54	1.11351	1-Oxaspiro[2.5]octane, 5,5-dimethyl-4-(3-methyl-1,3-butadienyl)-
131	1.11333	2,4,5,6,7,7a-Hexahydro-3,6-dimethyl-α-methylene-2-oxo-6-vinyl-5-benzofuranacetic acid methyl ester
29	1.11199	Cubebol
78	1.11071	Nerolidyl acetate
126	1.10814	6-Isopropenyl-4,8a-dimethyl-1,2,3,5,6,7,8,8a-octahydro-naphthalen-2-ol
71	1.1043	2-[(1S,3Z,7E)-4,8-Dimethyl-3,7-cyclodecadien-1-yl]-2-propanol
108	1.10411	γ-himachalene
146	1.10303	2,2-Methylenebis(6-Tert-Butyl-4-Methylphenol)
83	1.10227	Palustrol
138	1.10163	20-Acetoxy-4,9-dihydroxy-15,16,17-trinor-tiglia-1,6-dien-3,13-dion
117	1.10093	Cadalin
6	1.09861	(1R)-3α-Vinyl-3-methyl-2β-(1-methylvinyl)-6β-isopropylcyclohexan-1β-ol
111	1.08386	neointermedeol
19	1.08022	4,4-dimethyl-3-(3-methylbut-3-enylidene)-2-methylenebicyclo[4.1.0]heptane
3	1.077	α-Terpineol
141	1.07517	2-[[2-[(2-Ethylcyclopropyl)methyl]cyclopropyl]methyl]cyclopropaneoctanoic acid methyl ester
40	1.07511	α-Amorphene
47	1.06846	(+)-Ledene
135	1.06787	1H-3a,7-Methanoazulene-8-methanol, octahydro-6-hydroxy-3,6,8-trimethyl-, (3R,3aS,6R,7R,8S,8aR)-rel-
145	1.0672	1,2-15,16-Diepoxyhexadecane
87	1.06654	Globulol
119	1.06172	Ledene oxide-(II)
128	1.06025	2,2,6-Trimethyl-10-methylenetricyclo[5.3.1.01,6]undecan-9-ol
125	1.03472	(22E,24R)-3β-brassicasteryl acetate
129	1.033	6,8,8-Trimethyl-2-methylenetricyclo[5.2.2.01,6]undecan-3-ol
121	1.03027	7-epi-cis-Sesquisabinene hydrate
113	1.02978	β-Acorenol
106	1.02659	T-Muurolol
120	1.00926	24,25-Dihydroxyvitamin D3
89	1.00876	2-Methylene-5α-cholestan-3β-ol
136	1.00365	2-[(Z)-9-Octadecenyloxy]ethanol
