# Supplementary material for: The Composition, Antioxidant and Antibacterial Activity of Essential Oils from Five Species of the Magnoliaceae Family
Source: Molecules. 2024 Nov 1;29(21):5182. doi: 10.3390/molecules29215182 (PMC11547403; doi:10.3390/molecules29215182)
Supplement: Supplementary file 1 [file molecules-29-05182-s001.zip › molecules-3274501-supplementary/Supplementary Table S5(T-test).xlsx]

## Sheet: Sheet1
Compound Comparison P_Value	Sl No	Compounds
Compound18. M. maudiae vs M. hedyosperma Compound18 Compound18. M. maudiae vs M. hedyosperma 0.042765258	78	Nerolidyl acetate
Compound71. M. maudiae vs M. hedyosperma Compound71 Compound71. M. maudiae vs M. hedyosperma 0.044527067	75	cis-Z-α-Bisabolene epoxide
Compound75. M. maudiae vs M. hedyosperma Compound75 Compound75. M. maudiae vs M. hedyosperma 0.044727760	74	3-Buten-2-one, 4-(2,5,5-trimethyl-3,8-dioxatricyclo[5.1.0.0(2,4)]oct-4-yl)-, [1α,2α,4α(E),7α]-
Compound16. M. maudiae vs M. macclurei Compound16 Compound16. M. maudiae vs M. macclurei 0.002221668	73	Pyrulic acid methyl ester
Compound16.M. hedyosperma vs M. macclurei Compound16 Compound16.M. hedyosperma vs M. macclurei 0.035282739	71	2-[(1S,3Z,7E)-4,8-Dimethyl-3,7-cyclodecadien-1-yl]-2-propanol
Compound16.M. macclurei vs M. lucida Compound16 Compound16.M. macclurei vs M. lucida 0.026276393	69	α-Calacorene
Compound36. M. maudiae vs M. macclurei Compound36 Compound36. M. maudiae vs M. macclurei 0.039362528	61	14-hydroxy-α-muurolene
Compound36. M. maudiae vs M. lucida Compound36 Compound36. M. maudiae vs M. lucida 0.048434259	58	γ-Patchoulene
Compound36. M. maudiae vs M. conifera Compound36 Compound36. M. maudiae vs M. conifera 0.049294789	42	Germacrene D
Compound78. M. maudiae vs M. macclurei Compound78 Compound78. M. maudiae vs M. macclurei 0.040226881	36	Calarene epoxide
Compound2. M. maudiae vs M. lucida Compound2 Compound2. M. maudiae vs M. lucida 0.002894733	34	2-epi-trans-β-Caryophyllene
Compound2. M. maudiae vs M. conifera Compound2 Compound2. M. maudiae vs M. conifera 0.049030585	22	α-Bergamotene
Compound2.M. lucida vs M. conifera Compound2 Compound2.M. lucida vs M. conifera 0.023460225	2	1,4-Methanoazulen-7-ol,decahydro-1,5,5,8a-tetramethyl-, (1S,3aR,4S,7R,8aS)- (8CI,9CI)
Compound22. M. maudiae vs M. lucida Compound22 Compound22. M. maudiae vs M. lucida 0.049185271	18	β-Caryophyllene
Compound74. M. maudiae vs M. lucida Compound74 Compound74. M. maudiae vs M. lucida 0.040124370	16	β-Elemene
Compound74.M. hedyosperma vs M. lucida Compound74 Compound74.M. hedyosperma vs M. lucida 0.029126167	11	α-Ylangene
Compound11. M. maudiae vs M. conifera Compound11 Compound11. M. maudiae vs M. conifera 0.031125915
Compound11.M. macclurei vs M. conifera Compound11 Compound11.M. macclurei vs M. conifera 0.027847913
Compound34. M. maudiae vs M. conifera Compound34 Compound34. M. maudiae vs M. conifera 0.012501036
Compound34.M. macclurei vs M. conifera Compound34 Compound34.M. macclurei vs M. conifera 0.038155115
Compound61. M. maudiae vs M. conifera Compound61 Compound61. M. maudiae vs M. conifera 0.025993468
Compound61.M. hedyosperma vs M. conifera Compound61 Compound61.M. hedyosperma vs M. conifera 0.018169698
Compound61.M. macclurei vs M. conifera Compound61 Compound61.M. macclurei vs M. conifera 0.002247947
Compound61.M. lucida vs M. conifera Compound61 Compound61.M. lucida vs M. conifera 0.030013230
Compound69. M. maudiae vs M. conifera Compound69 Compound69. M. maudiae vs M. conifera 0.034306724
Compound73.M. hedyosperma vs M. macclurei Compound73 Compound73.M. hedyosperma vs M. macclurei 0.031178873
Compound73.M. hedyosperma vs M. lucida Compound73 Compound73.M. hedyosperma vs M. lucida 0.044031095
Compound73.M. hedyosperma vs M. conifera Compound73 Compound73.M. hedyosperma vs M. conifera 0.025009443
Compound42.M. hedyosperma vs M. lucida Compound42 Compound42.M. hedyosperma vs M. lucida 0.038333551
Compound58.M. lucida vs M. conifera Compound58 Compound58.M. lucida vs M. conifera 0.046380361
