# Supplementary material for: The Composition, Antioxidant and Antibacterial Activity of Essential Oils from Five Species of the Magnoliaceae Family
Source: Molecules. 2024 Nov 1;29(21):5182. doi: 10.3390/molecules29215182 (PMC11547403; doi:10.3390/molecules29215182)
Supplement: Supplementary file 1 [file molecules-29-05182-s001.zip › molecules-3274501-supplementary/Supplementary Table S6(Antioxidant Trends).xlsx]

## Sheet: Sheet1
ABTS+	MD	MH	MM	ML	MC	ascorbic acid
1	38.7122	30.8611	24.4917	35.022	70.8723	15.3045
5	81.4945	79.1829	60.8222	85.6268	88.9275	39.14
10	95.8914	93.1707	81.3078	94.7613	99.2253	62.814
15	97.5252	97.8687	90.1194	98.1632	99.2706	82.74
20	99.8462	99.8329	96.863	99.8914	99.8944	99.6143
25	99.6396	99.7671	98.3616	99.763	99.5925	99.8795
30	99.7261	99.7975	99.8102	99.842	99.9799	99.9952
DPPH	MD	MH	MM	ML	MC	ascorbic acid
1	20.5625	12.9989	11.44	20.4338	20.6506	22.1562
5	36.8559	23.9656	25.9901	37.2369	30.9347	36.69
10	54.0231	36.6922	33.2867	47.4498	45.29	55.4207
15	65.6454	52.3934	42.2191	58.9713	59.7529	65.9849
20	75.7609	70.6295	52.6044	64.2113	72.8178	77.3678
25	79.9498	86.8336	55.1657	73.3061	83.0454	86.8778
30	82.7624	88.5095	57.1136	74.906	82.931	91.3023
