# Supplementary material for: The Composition, Antioxidant and Antibacterial Activity of Essential Oils from Five Species of the Magnoliaceae Family
Source: Molecules. 2024 Nov 1;29(21):5182. doi: 10.3390/molecules29215182 (PMC11547403; doi:10.3390/molecules29215182)
Supplement: Supplementary file 1 [file molecules-29-05182-s001.zip › molecules-3274501-supplementary/Supplementary Table S7(Antibacterial trends).xlsx]

## Sheet: Sheet1
Salmonella enteritidis (a)														Escherichia coli (b)
	MD	MH	MM	ML	MC										MD	MH	MM	ML	MC
0.0195	44.2249	39.3561	55.9684	47.3396	24.3856									0.0195	3.51181	1.51112	13.7647	16.9519	10.3359
0.039	48.4331	39.0631	56.8835	56.128	32.1995									0.039	2.26102	1.38374	14.0304	19.8146	11.6241
0.078	52.7303	41.9349	59.5991	58.0553	46.4056									0.078	2.6026	2.15955	17.5312	20.6968	12.6233
0.1563	58.2522	57.9269	61.1758	69.2035	52.5342									0.1563	3.20873	3.45067	17.719	26.9878	15.8078
0.3125	82.4826	63.478	72.078	69.5865	64.4542									0.3125	46.3078	2.13062	18.0902	56.9248	24.5918
0.625	87.5647	64.6712	92.3854	90.4538	88.5334									0.625	72.9158	11.2743	77.8638	66.785	52.9889
1.25	90.899	88.9061	92.6738	91.5979	89.2382									1.25	86.6455	68.0292	81.7311	80.1466	87.1003
2.5	94.0551	91.7026	93.3353	94.0161	89.5263									2.5	88.1512	95.7735	87.1472	82.4909	93.5162
5	94.0106	92.4268	100.284	94.3703	90.9665									5	88.7863	97.5857	90.428	87.0798	94.9872
10	96.1481	93.7162	99.7125	95.0622	94.3556									10	92.5434	97.9649	94.474	88.253	97.1641
														Bacillus subtilis (d)
Staphylococcus aureus (c)															MD	MH	MM	ML	MC
	MD	MH	MM	ML	MC									0.0195	33.5793	8.99444	26.9462	8.33577	9.16361
0.0195	3.28604	16.5126	15.1281	24.1606	10.6282									0.039	33.9107	9.98997	28.513	10.1933	10.0151
0.039	4.62152	17.0315	17.6818	23.834	10.7721									0.078	55.997	12.2858	30.0667	10.7276	10.7617
0.078	5.8351	17.8381	19.0302	25.6719	14.2035									0.1563	58.5891	14.138	32.8176	13.4491	12.4201
0.1563	6.80973	23.0488	21.2422	26.3502	30.77									0.3125	59.5913	17.0358	41.2207	15.2607	15.8016
0.3125	11.0772	24.165	23.5927	27.3131	35.5217									0.625	95.0012	17.7111	62.7241	19.3973	24.108
0.625	13.3437	25.2028	27.9751	25.4459	36.2665									1.25	95.7745	30.8304	80.1092	75.5061	32.9672
1.25	17.4277	29.7026	77.4602	26.9781	42.4616									2.5	96.7845	63.3971	83.0302	78.236	63.6765
2.5	66.6519	56.4097	90.0577	72.4692	55.3706									5	97.2658	65.0409	83.0063	81.0402	67.7005
5	80.6716	64.1973	90.8289	79.6408	58.3141									10	98.1265	66.403	87.1222	81.1663	73.8962
10	81.6968	68.8236	92.2327	80.5757	59.9168
